# Supplementary material for: Tomato plant response to heat stress: a focus on candidate genes for yield-related traits
Source: Front Plant Sci. 2024 Jan 8;14:1245661. doi: 10.3389/fpls.2023.1245661 (PMC10800405; doi:10.3389/fpls.2023.1245661)
Supplement: Supplementary file 2 [file Table_1.xlsx]

## Sheet: Foglio1
Supplementary Table 1 - List of the 27 HSFs reported in tomato. The gene name, start and end position and strand according with Tomato genome annotation version ITAG4.0 (www.Solgenomics.net) are also reported.
Hsf	Gene	Start position (ITAG4.0)	End position (ITAG4.0)	Strand
HsfA1a	Solyc08g005170	124897	130446	-
HsfA1b	Solyc03g097120	54029992	54033184	-
HsfA1c	Solyc08g076590	58656359	58660567	-
HsfA1e	Solyc06g072750	42530546	42533541	+
HsfA2	Solyc08g062960	50482162	50484185	-
HsfA3	Solyc09g009100	2485238	2487913	-
HsfA4a	Solyc03g006000	679907	683859	+
HsfA4b	Solyc07g055710	63566462	63568082	-
HsfA4c	Solyc02g072000	39338420	39341012	+
HsfA5	Solyc12g098520	65529871	65533759	-
HsfA6a	Solyc09g082670	64486706	64488969	+
HsfA6b	Solyc06g053960	34628305	34630182	-
HsfA7	Solyc09g065660	59975274	59977539	+
HsfA8	Solyc09g059520	50856767	50864677	-
HsfA9	Solyc07g040680	49175351	49177043	+
HsfB1	Solyc02g090820	50341648	50344998	-
HsfB2a	Solyc03g026020	3416861	3418590	+
HsfB2b	Solyc08g080540	61926877	61928263	-
HsfB3a	Solyc04g016000	6627469	6631015	-
HsfB3b	Solyc10g079380	60043047	60044358	+
HsfB4a	Solyc04g078770	61425384	61426701	+
HsfB4b	Solyc11g064990	48348306	48350428	-
HsfB5	Solyc02g078340	41049571	41051969	+
HsfC1	Solyc12g007070	1518832	1520507	+
Hsfl1	Solyc02g072060	39356472	39357800	+
Hsfl2	Solyc02g079180	41771222	41772557	-
Hsfl3	Solyc11g008410	2637734	2638015	-
