# Supplementary material for: Tomato plant response to heat stress: a focus on candidate genes for yield-related traits
Source: Front Plant Sci. 2024 Jan 8;14:1245661. doi: 10.3389/fpls.2023.1245661 (PMC10800405; doi:10.3389/fpls.2023.1245661)
Supplement: Supplementary file 3 [file Table_2.xlsx]

## Sheet: Foglio1
Supplementary Table 2 - List of the genes belonging to the five classes of Hsps (Hsp100, Hsp90, Hsp70, Hsp60 and sHsps) reported in tomato. The Hsp names and gene IDs, start positions, end positions and strand according with Tomato genome annotation version ITAG4.0 (www.Solgenomics.net), and references are also reported.
Hsp class	Hsp name	Gene ID	Start position (ITAG4.0)	End position (ITAG4.0)	Strand	Reference
Hsp100	SlHsp100-1 / LeHsp100	Solyc02g088610	48691924	48699037	-	Gul et al. 2021
	SlHsp100-2	Solyc03g115230	59435365	59439567	-	Gul et al. 2021
	SlHsp100-3	Solyc03g117950	61374547	61381305	-	Gul et al. 2021
	SlHsp100-4	Solyc03g118340	61693070	61699244	-	Gul et al. 2021
	SlHsp100-5	Solyc06g011400	6838148	6845429	+	Gul et al. 2021
	SlHsp100-6	Solyc12g042060	56721498	56728789	+	Gul et al. 2021
Hsp90	SlHsp90-1	Solyc03g007890	2435796	2439035	-	Zai et al. 2015
	SlHsp90-2	Solyc05g010670	4933676	4941506	-	Zai et al. 2015
	SlHsp90-3	Solyc06g036290	23645830	23649153	+	Zai et al. 2015
	SlHsp90-4	Solyc07g047790	58891236	58897489	-	Zai et al. 2015
	SlHsp90-5	Solyc07g065840	67281074	67284794	-	Zai et al. 2015
	SlHsp90-6	Solyc04g081630	63568033	63570178	-	Zai et al. 2015
	SlHsp90-7	Solyc12g015880	5895570	5898641	-	Zai et al. 2015
Hsp70	SlHsp70-1	Solyc01g060400	-	-	-	Usman et al. 2017, Vu et al. 2023
	SlHsp70-2	Solyc01g099660	82102442	82105679	+	Usman et al. 2017, Vu et al. 2023
	SlHsp70-3	Solyc01g103450	84348449	84352958	+	Usman et al. 2017, Vu et al. 2023
	SlHsp70-4	Solyc01g106210	86485526	86489438	+	Usman et al. 2017, Vu et al. 2023
	SlHsp70-5	Solyc01g106260	86523362	86527821	+	Usman et al. 2017, Vu et al. 2023
	SlHsp70-6	Solyc02g080470	42656247	42668437	+	Usman et al. 2017, Vu et al. 2023
	SlHsp70-7	Solyc03g082920	47371364	47375331	-	Usman et al. 2017, Vu et al. 2023
	SlHsp70-8	Solyc03g117620	61172908	61174061	-	Usman et al. 2017, Vu et al. 2023
	SlHsp70-9	Solyc03g117630	61175164	61177128	-	Usman et al. 2017, Vu et al. 2023
	SlHsp70-10	Solyc04g011440	3928359	3931599	+	Usman et al. 2017, Vu et al. 2023
	SlHsp70-11	Solyc06g005440	456752	457108	+	Usman et al. 2017, Vu et al. 2023
	SlHsp70-12	Solyc06g052050	33485112	33489663	+	Usman et al. 2017, Vu et al. 2023
	SlHsp70-13	Solyc06g076020	44877394	44880507	-	Usman et al. 2017, Vu et al. 2023
	SlHsp70-14	Solyc07g005820	639092	642610	-	Usman et al. 2017, Vu et al. 2023
	SlHsp70-15	Solyc07g043560	57312213	57320631	-	Usman et al. 2017, Vu et al. 2023
	SlHsp70-16	Solyc08g082820	63637649	63641922	+	Usman et al. 2017, Vu et al. 2023
	SlHsp70-17	Solyc09g010630	4005875	4009414	+	Usman et al. 2017, Vu et al. 2023
	SlHsp70-18	Solyc09g075950	63794161	63795891	+	Usman et al. 2017, Vu et al. 2023
	SlHsp70-19	Solyc10g086410	64386626	64390040	+	Usman et al. 2017, Vu et al. 2023
	SlHsp70-20	Solyc11g020040	10108935	10113191	+	Usman et al. 2017, Vu et al. 2023
	SlHsp70-21	Solyc11g066060	49783684	49786646	+	Usman et al. 2017, Vu et al. 2023
	SlHsp70-22	Solyc11g066100	49815611	49818161	-	Usman et al. 2017, Vu et al. 2023
	SlHsp70-23	Solyc12g042560	57530696	57531676	-	Usman et al. 2017, Vu et al. 2023
	SlHsp70-24	Solyc12g043110	58396036	58403008	-	Usman et al. 2017, Vu et al. 2023
	SlHsp70-25	Solyc12g043120	58411388	58417453	-	Usman et al. 2017, Vu et al. 2023
Hsp60	SlHsp60-1	Solyc01g028810	37223342	37228486	+	Fragkostefanakis et al. 2015
	SlHsp60-2	Solyc01g088080	75160171	75169000	+	Fragkostefanakis et al. 2015
	SlHsp60-3	Solyc01g090750	76646632	76656238	+	Fragkostefanakis et al. 2015
	SlHsp60-4	Solyc02g063090	33184825	33191768	+	Fragkostefanakis et al. 2015
	SlHsp60-5	Solyc02g068730	36680337	36685493	-	Fragkostefanakis et al. 2015
	SlHsp60-6	Solyc02g085790	46577600	46584980	+	Fragkostefanakis et al. 2015
	SlHsp60-7	Solyc03g118910	62130728	62132347	-	Fragkostefanakis et al. 2015
	SlHsp60-8	Solyc03g120850	63538814	63544262	-	Fragkostefanakis et al. 2015
	SlHsp60-9	Solyc03g121640	64172803	64180489	+	Fragkostefanakis et al. 2015
	SlHsp60-10	Solyc05g010240	4462882	4466551	+	Fragkostefanakis et al. 2015
	SlHsp60-11	Solyc05g013990	7556147	7563597	+	Fragkostefanakis et al. 2015
	SlHsp60-12	Solyc05g053470	62948744	62954919	+	Fragkostefanakis et al. 2015
	SlHsp60-13	Solyc05g056310	65027950	65035390	+	Fragkostefanakis et al. 2015
	SlHsp60-14	Solyc06g065520	38538355	38546554	-	Fragkostefanakis et al. 2015
	SlHsp60-15	Solyc06g075010	44201677	44206310	-	Fragkostefanakis et al. 2015
	SlHsp60-16	Solyc09g091180	66595838	66601266	+	Fragkostefanakis et al. 2015
	SlHsp60-17	Solyc11g069000	51628988	51635551	-	Fragkostefanakis et al. 2015
	SlHsp60-18	Solyc11g069790	52479818	52485151	-	Fragkostefanakis et al. 2015
sHsps	SlHsp40-1	Solyc00g074210	-	-	-	Fragkostefanakis et al. 2015
	SlHsp40-2	Solyc01g006860	1430366	1434582	-	Fragkostefanakis et al. 2015
	SlHsp40-3	Solyc01g044270	38456389	38459592	+	Fragkostefanakis et al. 2015
	SlHsp40-4	Solyc01g057750	-	-	-	Fragkostefanakis et al. 2015
	SlHsp40-5	Solyc01g065570	64698801	64700274	+	Fragkostefanakis et al. 2015
	SlHsp40-6	Solyc01g066770	67719278	67722794	-	Fragkostefanakis et al. 2015
	SlHsp40-7	Solyc01g067780	69528854	69531565	+	Fragkostefanakis et al. 2015
	SlHsp40-8	Solyc01g079580	71253077	71255625	+	Fragkostefanakis et al. 2015
	SlHsp40-9	Solyc01g079610	71290110	71296115	-	Fragkostefanakis et al. 2015
	SlHsp40-10	Solyc01g081330	73137052	73153649	-	Fragkostefanakis et al. 2015
	SlHsp40-11	Solyc01g086740	73937782	73947362	+	Fragkostefanakis et al. 2015
	SlHsp40-12	Solyc01g088730	75744663	75747463	-	Fragkostefanakis et al. 2015
	SlHsp40-13	Solyc01g090550	76442580	76448465	+	Fragkostefanakis et al. 2015
	SlHsp40-14	Solyc01g096700	79979300	79981639	-	Fragkostefanakis et al. 2015
	SlHsp40-15	Solyc01g098250	81090293	81093917	+	Fragkostefanakis et al. 2015
	SlHsp40-16	Solyc01g098280	81116619	81117967	+	Fragkostefanakis et al. 2015
	SlHsp40-17	Solyc01g098300	81129954	81132790	+	Fragkostefanakis et al. 2015
	SlHsp40-18	Solyc01g099260	81804852	81808764	+	Fragkostefanakis et al. 2015
	SlHsp40-19	Solyc01g100230	82544760	82546976	-	Fragkostefanakis et al. 2015
	SlHsp40-20	Solyc01g105340	85846647	85853227	+	Fragkostefanakis et al. 2015
	SlHsp40-21	Solyc01g105780	86135569	86138192	-	Fragkostefanakis et al. 2015
	SlHsp40-22	Solyc01g109890	89082102	89087690	+	Fragkostefanakis et al. 2015
	SlHsp40-23	Solyc02g014860	18055275	18057373	+	Fragkostefanakis et al. 2015
	SlHsp40-24	Solyc02g062160	31737232	31737696	-	Fragkostefanakis et al. 2015
	SlHsp40-25	Solyc02g064740	33866106	33871798	+	Fragkostefanakis et al. 2015
	SlHsp40-26	Solyc02g077670	40547794	40551954	-	Fragkostefanakis et al. 2015
	SlHsp40-27	Solyc02g080130	42423254	42427865	+	Fragkostefanakis et al. 2015
	SlHsp40-28	Solyc02g085030	46067495	46074782	-	Fragkostefanakis et al. 2015
	SlHsp40-29	Solyc03g007280	1875557	1878099	+	Fragkostefanakis et al. 2015
	SlHsp40-30	Solyc03g007610	2175028	2183090	-	Fragkostefanakis et al. 2015
	SlHsp40-31	Solyc03g007650	-	-	-	Fragkostefanakis et al. 2015
	SlHsp40-32	Solyc03g019630	55959893	55960363	+	Fragkostefanakis et al. 2015
	SlHsp40-33	Solyc03g019640	55949815	55956136	+	Fragkostefanakis et al. 2015
	SlHsp40-34	Solyc03g063350	30413163	30423611	-	Fragkostefanakis et al. 2015
	SlHsp40-35	Solyc03g097240	54117437	54121807	-	Fragkostefanakis et al. 2015
	SlHsp40-36	Solyc03g115120	59343897	59345015	+	Fragkostefanakis et al. 2015
	SlHsp40-37	Solyc03g115140	59353081	59355712	+	Fragkostefanakis et al. 2015
	SlHsp40-38	Solyc03g116790	60516056	60527008	+	Fragkostefanakis et al. 2015
	SlHsp40-39	Solyc03g117590	61152851	61154099	-	Fragkostefanakis et al. 2015
	SlHsp40-40	Solyc03g118500	61789844	61796080	+	Fragkostefanakis et al. 2015
	SlHsp40-41	Solyc03g123560	64828738	64831409	+	Fragkostefanakis et al. 2015
	SlHsp40-42	Solyc04g005820	541971	546601	-	Fragkostefanakis et al. 2015
	SlHsp40-43	Solyc04g007370	1100957	1108065	-	Fragkostefanakis et al. 2015
	SlHsp40-44	Solyc04g009770	3117408	3122202	+	Fragkostefanakis et al. 2015
	SlHsp40-45	Solyc04g016410	7242571	7260401	-	Fragkostefanakis et al. 2015
	SlHsp40-46	Solyc04g063390	54861476	54864731	-	Fragkostefanakis et al. 2015
	SlHsp40-47	Solyc04g076080	59030385	59034236	-	Fragkostefanakis et al. 2015
	SlHsp40-48	Solyc04g076270	59191076	59192194	-	Fragkostefanakis et al. 2015
	SlHsp40-49	Solyc04g077430	60330180	60341708	+	Fragkostefanakis et al. 2015
	SlHsp40-50	Solyc04g080040	62308413	62314322	-	Fragkostefanakis et al. 2015
	SlHsp40-51	Solyc04g081530	63448355	63448822	+	Fragkostefanakis et al. 2015
	SlHsp40-52	Solyc05g006240	943358	948351	-	Fragkostefanakis et al. 2015
	SlHsp40-53	Solyc05g006820	1499247	1502541	+	Fragkostefanakis et al. 2015
	SlHsp40-54	Solyc05g008120	2580550	2582174	-	Fragkostefanakis et al. 2015
	SlHsp40-55	Solyc05g009160	3334911	3342353	+	Fragkostefanakis et al. 2015
	SlHsp40-56	Solyc05g011930	5236604	5247590	+	Fragkostefanakis et al. 2015
	SlHsp40-57	Solyc05g011950	5250089	5252384	-	Fragkostefanakis et al. 2015
	SlHsp40-58	Solyc05g040050	48268623	48270974	+	Fragkostefanakis et al. 2015
	SlHsp40-59	Solyc05g053760	63174409	63177049	+	Fragkostefanakis et al. 2015
	SlHsp40-60	Solyc05g055160	64307414	64311656	-	Fragkostefanakis et al. 2015
	SlHsp40-61	Solyc06g009340	3292261	3297452	+	Fragkostefanakis et al. 2015
	SlHsp40-62	Solyc06g009670	3615279	3618134	-	Fragkostefanakis et al. 2015
	SlHsp40-63	Solyc06g009670	3615279	3618134	-	Fragkostefanakis et al. 2015
	SlHsp40-64	Solyc06g060090	35674732	35683860	+	Fragkostefanakis et al. 2015
	SlHsp40-65	Solyc06g068500	40089734	40091926	-	Fragkostefanakis et al. 2015
	SlHsp40-66	Solyc06g068820	40276921	40282302	+	Fragkostefanakis et al. 2015
	SlHsp40-67	Solyc06g071110	41358372	41365502	-	Fragkostefanakis et al. 2015
	SlHsp40-68	Solyc06g072330	42271705	42273542	+	Fragkostefanakis et al. 2015
	SlHsp40-69	Solyc06g073950	43364702	43370378	+	Fragkostefanakis et al. 2015
	SlHsp40-70	Solyc06g082840	46071779	46078641	-	Fragkostefanakis et al. 2015
	SlHsp40-71	Solyc06g082970	46139920	46141312	+	Fragkostefanakis et al. 2015
	SlHsp40-72	Solyc07g007230	1952673	1954619	+	Fragkostefanakis et al. 2015
	SlHsp40-73	Solyc07g026810	31986097	32005620	-	Fragkostefanakis et al. 2015
	SlHsp40-74	Solyc07g047690	58810716	58813082	+	Fragkostefanakis et al. 2015
	SlHsp40-75	Solyc07g053620	-	-	-	Fragkostefanakis et al. 2015
	SlHsp40-76	Solyc07g055260	63261880	63267329	+	Fragkostefanakis et al. 2015
	SlHsp40-77	Solyc07g065960	67382056	67382541	-	Fragkostefanakis et al. 2015
	SlHsp40-78	Solyc07g065970	67384637	67385131	-	Fragkostefanakis et al. 2015
	SlHsp40-79	Solyc07g066290	67604101	67610397	-	Fragkostefanakis et al. 2015
	SlHsp40-80	Solyc08g005300	242999	245827	+	Fragkostefanakis et al. 2015
	SlHsp40-81	Solyc08g006120	873176	878250	-	Fragkostefanakis et al. 2015
	SlHsp40-82	Solyc08g021890	-	-	-	Fragkostefanakis et al. 2015
	SlHsp40-83	Solyc08g021910	-	-	-	Fragkostefanakis et al. 2015
	SlHsp40-84	Solyc08g021920	34012455	34048677	-	Fragkostefanakis et al. 2015
	SlHsp40-85	Solyc08g029220	36260623	36262992	+	Fragkostefanakis et al. 2015
	SlHsp40-86	Solyc08g068300	55495780	55503315	+	Fragkostefanakis et al. 2015
	SlHsp40-87	Solyc08g069210	56360404	56364202	+	Fragkostefanakis et al. 2015
	SlHsp40-88	Solyc08g078660	60534224	60548207	+	Fragkostefanakis et al. 2015
	SlHsp40-89	Solyc09g005120	73461	78846	-	Fragkostefanakis et al. 2015
	SlHsp40-90	Solyc09g005350	274410	279600	+	Fragkostefanakis et al. 2015
	SlHsp40-91	Solyc09g007390	997740	1000570	-	Fragkostefanakis et al. 2015
	SlHsp40-92	Solyc09g007630	1222401	1227614	+	Fragkostefanakis et al. 2015
	SlHsp40-93	Solyc09g009180	2561671	2571450	-	Fragkostefanakis et al. 2015
	SlHsp40-94	Solyc09g015360	8638778	8642817	-	Fragkostefanakis et al. 2015
	SlHsp40-95	Solyc09g018960	17830311	17844576	-	Fragkostefanakis et al. 2015
	SlHsp40-96	Solyc09g074610	62657653	62658883	+	Fragkostefanakis et al. 2015
	SlHsp40-97	Solyc09g092260	67494268	67495900	+	Fragkostefanakis et al. 2015
	SlHsp40-98	Solyc10g078560	59464887	59468858	-	Fragkostefanakis et al. 2015
	SlHsp40-99	Solyc10g079090	59825702	59829387	+	Fragkostefanakis et al. 2015
	SlHsp40-100	Solyc10g081220	61444531	61447498	+	Fragkostefanakis et al. 2015
	SlHsp40-101	Solyc10g084300	-	-	-	Fragkostefanakis et al. 2015
	SlHsp40-102	Solyc10g086040	64167887	64173774	-	Fragkostefanakis et al. 2015
	SlHsp40-103	Solyc11g005400	323515	330319	-	Fragkostefanakis et al. 2015
	SlHsp40-104	Solyc11g006460	1187840	1191438	-	Fragkostefanakis et al. 2015
	SlHsp40-105	Solyc11g018670	8977429	8994359	-	Fragkostefanakis et al. 2015
	SlHsp40-106	Solyc11g065260	48667312	48686792	-	Fragkostefanakis et al. 2015
	SlHsp40-107	Solyc11g071830	53248609	53251884	-	Fragkostefanakis et al. 2015
	SlHsp40-108	Solyc11g071930	53313868	53324579	-	Fragkostefanakis et al. 2015
	SlHsp40-109	Solyc12g056850	62535719	62540160	-	Fragkostefanakis et al. 2015
	SlHsp40-110	Solyc12g088890	63652287	63656719	+	Fragkostefanakis et al. 2015
	SlHsp40-111	Solyc12g095800	64439271	64448604	-	Fragkostefanakis et al. 2015
	CVI-sHSP	Solyc00g053740	-	-	-	Yu et al. 2016
	cytosolic/nuclear-sHSPs	Solyc01g009200	3184514	3185875	-	Krsticevic et al. 2016, Yu et al. 2016
	cytosolic/nuclear-sHSPs	Solyc01g009220	3190436	3192112	-	Krsticevic et al. 2016, Yu et al. 2016
	CVI-sHSP	Solyc01g017030	23580282	23584587	+	Yu et al. 2016
	CVI-sHSP	Solyc01g017790	25454940	25459570	-	Yu et al. 2016
	CVI-sHSP	Solyc01g018070	27407603	27411916	-	Yu et al. 2016
	CXII-sHSP	Solyc01g096960	80220575	80222230	-	Yu et al. 2016
	CXII-sHSP	Solyc01g096980	80226849	80230096	-	Yu et al. 2016
	cytosolic/nuclear-sHSPs	Solyc01g098790	81477150	81478779	+	Krsticevic et al. 2016
	cytosolic/nuclear-sHSPs	Solyc01g098810	81486645	81490555	+	Krsticevic et al. 2016
	ER-sHSPs	Solyc01g102960	83883949	83884828	+	Krsticevic et al. 2016, Yu et al. 2016
	SlsHsp	Solyc02g080410	42622783	42623619	-	Krsticevic et al. 2016, Yu et al. 2016
	CI-sHSP	Solyc02g093600	52457978	52458922	+	Krsticevic et al. 2016, Yu et al. 2016
	CP-sHSP	Solyc03g082420	46921671	46922757	-	Krsticevic et al. 2016, Yu et al. 2016
	CXII-sHSP	Solyc03g113180	57848182	57849203	+	Yu et al. 2016
	ER-sHSPs / SlHsp21.5A	Solyc03g113930	58402299	58402865	+	Krsticevic et al. 2016, Yu et al. 2016
	CIII-sHSPs	Solyc03g123540	64822750	64823379	-	Krsticevic et al. 2016, Yu et al. 2016
	PX-sHSPs	Solyc04g014480	4743668	4745231	+	Krsticevic et al. 2016, Yu et al. 2016
	CXII-sHSP	Solyc04g071490	56285571	56286796	+	Yu et al. 2016
	CI-sHSPs	Solyc04g072250	57186823	57188548	-	Krsticevic et al. 2016, Yu et al. 2016
	cytosolic/nuclear-sHSPs	Solyc04g082720	64269572	64270994	-	Krsticevic et al. 2016
	cytosolic/nuclear-sHSPs	Solyc04g082740	64276655	64278543	-	Krsticevic et al. 2016
	CP-sHSP	Solyc05g014280	8154188	8156741	-	Krsticevic et al. 2016, Yu et al. 2016
	CI-sHSPs	Solyc06g076520	45227381	45227845	-	Krsticevic et al. 2016, Yu et al. 2016
	CI-sHSPs	Solyc06g076540	45231647	45232111	-	Krsticevic et al. 2016, Yu et al. 2016
	CI-sHSPs	Solyc06g076560	45238412	45239257	+	Krsticevic et al. 2016, Yu et al. 2016
	CI-sHSPs	Solyc06g076570	45242952	45243522	+	Krsticevic et al. 2016, Yu et al. 2016
	sHsp	Solyc07g045610	58638259	58639141	-	Yu et al. 2016
	CVII-sHSP	Solyc07g055720	63573127	63575064	+	Yu et al. 2016
	cytosolic/nuclear-sHSPs	Solyc07g064020	66149631	66151463	+	Krsticevic et al. 2016, Yu et al. 2016
	CII-sHSPs	Solyc08g062340	49018254	49019026	-	Krsticevic et al. 2016, Yu et al. 2016
	SlsHsp	Solyc08g062450	-	-	-	Krsticevic et al. 2016, Yu et al. 2016
	MTII-sHSP	Solyc08g078700	60578369	60579681	+	Krsticevic et al. 2016, Yu et al. 2016
	MTII-sHSP	Solyc08g078710	60581384	60582490	+	Krsticevic et al. 2016, Yu et al. 2016
	MTII-sHSP	Solyc08g078720	60583951	60585571	+	Krsticevic et al. 2016, Yu et al. 2016
	cytosolic/nuclear-sHSPs	Solyc09g007140	788597	789977	-	Krsticevic et al. 2016, Yu et al. 2016
	cytosolic/nuclear-sHSPs	Solyc09g011710	5020496	5021970	-	Krsticevic et al. 2016, Yu et al. 2016
	CI-sHSPs	Solyc09g015000	7449362	7450403	+	Krsticevic et al. 2016, Yu et al. 2016
	CI-sHSPs	Solyc09g015020	7462274	7462738	+	Krsticevic et al. 2016, Yu et al. 2016
	sHsp	Solyc09g059210	49838333	49838536	-	Yu et al. 2016
	sHsp	Solyc10g076880	58950906	58951701	+	Yu et al. 2016
	MTI-sHSP	Solyc10g086680	64601133	64601837	-	Krsticevic et al. 2016, Yu et al. 2016
	ER-sHSPs	Solyc11g020330	10942778	10943350	+	Krsticevic et al. 2016, Yu et al. 2016
	cytosolic/nuclear-sHSPs	Solyc11g071560	53051296	53052956	-	Krsticevic et al. 2016, Yu et al. 2016
	MTI-sHSP	Solyc12g042830	57894262	57894501	-	Krsticevic et al. 2016, Yu et al. 2016
	CXII-sHSPs	Solyc12g056560	62101853	62102759	+	Yu et al. 2016
