# Supplementary material for: Tomato plant response to heat stress: a focus on candidate genes for yield-related traits
Source: Front Plant Sci. 2024 Jan 8;14:1245661. doi: 10.3389/fpls.2023.1245661 (PMC10800405; doi:10.3389/fpls.2023.1245661)
Supplement: Supplementary file 4 [file Table_3.xlsx]

## Sheet: Foglio1
Supplementary Table 3 - List of QTLs related to reproduction and production traits, such as flower, flowering, pollen viability, fruit number and fruit set, under high temperatures reported in the literature in the year 2017-2022. (Modified from Graci et al. 2023)
QTL	Chromosome	Trait	Reference
Flower and flowering
SE1.1	1	Stigma exertion	Gonzalo et al. 2020
qAL1	1	Anther length	Xu et al. 2017
qFPI1	1	Flowers per inflorescence	Xu et al. 2017
qIN1	1	Inflorescence number	Xu et al. 2017
qSP1	1	Style protrusion	Xu et al. 2017
qSL1	1	Style length	Xu et al. 2017
FLN1.1	1	Flower number	Gonzalo et al. 2020
SE2.2	2	Stigma exertion	Gonzalo et al. 2020
qAL2	2	Anther length	Xu et al. 2017
qSL2	2	Style length	Xu et al. 2017
FLN2.2	2	Flower number	Gonzalo et al. 2020
nflw2.3	2	Number of flowers	Bineau et al. 2019
SE2.1	2	Stigma exertion	Gonzalo et al. 2020
FLN2.1	2	Flower number	Gonzalo et al. 2020
Q-fln01	2	Flower number per inflorescence	Zhang et al. 2018
Q-ins01	2	Percentage of inflorescences with single cyme	Zhang et al. 2018
Q-fln02	2	Flower number per inflorescence	Zhang et al. 2018
Q-ins02	2	Percentage of inflorescences with single cyme	Zhang et al. 2018
Q-flnS01	2	Flower number per simple inflorescence	Zhang et al. 2018
Q-ins03	2	Percentage of inflorescences with single cyme	Zhang et al. 2018
FLN3.1	3	Flower number	Gonzalo et al. 2020
qSP3	3	Style protrusion	Xu et al. 2017
qSL3	3	Style length	Xu et al. 2017
qIN8	3	Inflorescence number	Xu et al. 2017
nflw3.2	3	Number of flowers	Bineau et al. 2019
Q-flnS02	3	Flower number per simple inflorescence	Zhang et al. 2018
Q-flnS03	4	Flower number per simple inflorescence	Zhang et al. 2018
SE4.1	4	Stigma exertion	Gonzalo et al. 2020
Q-fln03	5	Flower number per inflorescence	Zhang et al. 2018
Q-flnS04	5	Flower number per simple inflorescence	Zhang et al. 2018
FLN5.3	5	Flower number	Gonzalo et al. 2020
Q-ins04	5	Percentage of inflorescences with single cyme	Zhang et al. 2018
SE6.1	6	Stigma exertion	Gonzalo et al. 2020
FLN6.1	6	Flower number	Gonzalo et al. 2020
SE7.1	7	Stigma exertion	Gonzalo et al. 2020
qAL7	7	Anther length	Xu et al. 2017
SE8.1	8	Stigma exertion	Gonzalo et al. 2020
SE8.1	8	Stigma exertion	Gonzalo et al. 2020
Q-ins05	10	Percentage of inflorescences with single cyme	Zhang et al. 2018
flw11.5	11	Flowering time	Bineau et al. 2019
FLN11.1	11	Flower number	Gonzalo et al. 2020
nflw11.3	11	Number of flowers	Bineau et al. 2019
Q-flnS05	12	Flower number per simple inflorescence	Zhang et al. 2018
Q-ins06	12	Percentage of inflorescences with single cyme	Zhang et al. 2018
Q-ins07	12	Percentage of inflorescences with single cyme	Zhang et al. 2018
Q-fln05	12	Flower number per inflorescence	Zhang et al. 2018
Q-fln04	12	Flower number per inflorescence	Zhang et al. 2018
Pollen
qPN7	7	Pollen number	Xu et al. 2017
qPV11	11	Pollen viability	Xu et al. 2017
Fruit
FRN1.1	1	Fruit number	Gonzalo et al. 2020
FRN2.2	2	Fruit number	Gonzalo et al. 2020
FRN2.1	2	Fruit number	Gonzalo et al. 2020
FRS3.1	3	Fruit set proportion	Gonzalo et al. 2020
nfr3.2	3	Number of fruits	Bineau et al. 2019
fset3.1	3	Fruit set	Bineau et al. 2019
FRS4.1	4	Fruit set proportion	Gonzalo et al. 2020
FRS4.2	4	Fruit set proportion	Gonzalo et al. 2020
nfr4.2	4	Number of fruits	Bineau et al. 2019
FRN4.1	4	Fruit number	Gonzalo et al. 2020
FRN6.2	6	Fruit number	Gonzalo et al. 2020
FRS7.2	7	Fruit set proportion	Gonzalo et al. 2020
FRN7.2	7	Fruit number	Gonzalo et al. 2020
nfr9.2	9	Number of fruits	Bineau et al. 2019
FRS11.1	11	Fruit set proportion	Gonzalo et al. 2020
FRN12.1	12	Fruit number	Gonzalo et al. 2020
FRS12.1	12	Fruit set proportion	Gonzalo et al. 2020
FRS12.2	12	Fruit set proportion	Gonzalo et al. 2020
