# Supplementary material for: Tomato plant response to heat stress: a focus on candidate genes for yield-related traits
Source: Front Plant Sci. 2024 Jan 8;14:1245661. doi: 10.3389/fpls.2023.1245661 (PMC10800405; doi:10.3389/fpls.2023.1245661)
Supplement: Supplementary file 5 [file Table_4.xlsx]

## Sheet: Sheet 1
Supplemetary Table 4 - List of all the Hsfs, Hsps, flower-, pollen- and fruit set-related genes reported in the review. The start and end positions, the strands and the descriptions based on the ITAG4.0 tomato genome annotation (available at the Solgenomics Network, www.solgenomics.net) are also reported.
Class	Gene name	Gene ID	Start position (ITAG4.0)	End position (ITAG4.0)	Strand	Description
Pollen	SlGELP1	Solyc01g005610	439669	442408	+	GDSL esterase/lipase (AHRD V3.3 *** A0A2G3AJV6_CAPAN)
Hsp	SlHsp40-2	Solyc01g006860	1430366	1434582	-	Co-chaperone, HscB-like protein (AHRD V3.3 *** A8IK66_CHLRE)
Pollen	SlCRK1	Solyc01g007960	2100020	2102701	+	Cysteine-rich receptor-like protein kinase 2 (AHRD V3.3 *** A0A2G2YVX5_CAPAN)
Pollen	SlCRK2	Solyc01g007970	2104047	2107325	+	Cysteine-rich receptor-like protein kinase 2 (AHRD V3.3 *** A0A2G2YVX5_CAPAN)
Pollen	SlCRK3	Solyc01g007980	2111760	2114557	+	Cysteine-rich receptor-like protein kinase 2 (AHRD V3.3 *** A0A2G2YVX5_CAPAN)
Pollen	SlCRK4	Solyc01g007990	2120895	2123901	+	Cysteine-rich receptor-like protein kinase 2 (AHRD V3.3 *** A0A2G2XSC5_CAPBA)
Hsp	cytosolic/nuclear-sHSPs	Solyc01g009200	3184514	3185875	-	inactive protein RESTRICTED TEV MOVEMENT 2-like (AHRD V3.3 *-* A0A2I4GKR2_9ROSI)
Hsp	cytosolic/nuclear-sHSPs	Solyc01g009220	3190436	3192112	-	inactive protein RESTRICTED TEV MOVEMENT 2-like (AHRD V3.3 *** A0A2I4H6X9_9ROSI)
Hsp	CVI-sHSP	Solyc01g017030	23580282	23584587	+	ARID/BRIGHT DNA-binding domain (AHRD V3.3 *-* A0A200PS47_9MAGN)
Hsp	CVI-sHSP	Solyc01g017790	25454940	25459570	-	ARID/BRIGHT DNA-binding domain-containing protein (AHRD V3.3 *-* F4I2F0_ARATH)
Hsp	CVI-sHSP	Solyc01g018070	27407603	27411916	-	ARID/BRIGHT DNA-binding domain (AHRD V3.3 *-* A0A200PS47_9MAGN)
Hsp	SlHsp60-1	Solyc01g028810	37223342	37228486	+	Beta chaperonin 60 (AHRD V3.3 *** Q0W9E2_SOLCO)
Hsp	SlHsp40-3	Solyc01g044270	38456389	38459592	+	DnaJ domain (AHRD V3.3 *** A0A200QGM0_9MAGN)
Pollen	SlGELP2	Solyc01g059840	61860935	61862326	-	GDSL esterase/lipase (AHRD V3.3 *** A0A2U1MC12_ARTAN)
Hsp	SlHsp40-5	Solyc01g065570	64698801	64700274	+	DnaJ domain-containing protein (AHRD V3.3 *** A0A1Q3B8J9_CEPFO)
Hsp	SlHsp40-6	Solyc01g066770	67719278	67722794	-	Chaperone protein dnaJ 49 (AHRD V3.3 *** A0A2G3B5J1_CAPCH)
Hsp	SlHsp40-7	Solyc01g067780	69528854	69531565	+	DnaJ domain (AHRD V3.3 *** A0A200QQ07_9MAGN)
Pollen	SlGELP3	Solyc01g079160	70833700	70837486	-	GDSL esterase/lipase (AHRD V3.3 *** A0A2G3AJV6_CAPAN)
Hsp	SlHsp40-8	Solyc01g079580	71253077	71255625	+	Tetratricopeptide repeat (TPR)-like superfamily protein (AHRD V3.3 *** A0A2U1LZR6_ARTAN)
Hsp	SlHsp40-9	Solyc01g079610	71290110	71296115	-	DnaJ protein ERDJ3B (AHRD V3.3 *** A0A2G2Z6I0_CAPAN)
Hsp	SlHsp40-10	Solyc01g081330	73137052	73153649	-	Chaperone protein DnaJ (AHRD V3.3 *** A0A2U1QKJ2_ARTAN)
Hsp	SlHsp40-11	Solyc01g086740	73937782	73947362	+	Chaperone protein dnaJ (AHRD V3.3 *** B6TA99_MAIZE)
Hsp	SlHsp60-2	Solyc01g088080	75160171	75169000	+	T-complex protein 1 subunit theta (AHRD V3.3 *** A0A1U8F9M6_CAPAN)
Hsp	SlHsp40-12	Solyc01g088730	75744663	75747463	-	DnaJ domain-containing protein (AHRD V3.3 *** A0A2U1Q731_ARTAN)
Hsp	SlHsp40-13	Solyc01g090550	76442580	76448465	+	DnaJ protein like (AHRD V3.3 *** A0A2I0VGE3_9ASPA)
Hsp	SlHsp60-3	Solyc01g090750	76646632	76656238	+	T-complex protein 1 subunit alpha (AHRD V3.3 *** A0A2G3DJ65_CAPCH)
Pollen	SlGELP4	Solyc01g095450	78950614	78953005	-	GDSL esterase/lipase (AHRD V3.3 *** A0A2G2W6L9_CAPBA)
Hsp	SlHsp40-14	Solyc01g096700	79979300	79981639	-	DnaJ domain-containing protein (AHRD V3.3 *-* A0A2U1QIS2_ARTAN)
Hsp	CXII-sHSP	Solyc01g096960	80220575	80222230	-	Inactive protein RESTRICTED TEV MOVEMENT 2 (AHRD V3.3 *-* R4NRR6_9LAMI)
Hsp	CXII-sHSP	Solyc01g096980	80226849	80230096	-	Inactive protein RESTRICTED TEV MOVEMENT 2 (AHRD V3.3 *-* R4NRR6_9LAMI)
Hsp	SlHsp40-15	Solyc01g098250	81090293	81093917	+	DnaJ domain-containing protein (AHRD V3.3 *** A0A2U1PTF5_ARTAN)
Hsp	SlHsp40-16	Solyc01g098280	81116619	81117967	+	DNAJ heat shock N-terminal domain-containing protein (AHRD V3.3 *-* F4K2V2_ARATH)
Hsp	SlHsp40-17	Solyc01g098300	81129954	81132790	+	DNAJ heat shock N-terminal domain-containing protein (AHRD V3.3 *-* Q3E9D9_ARATH)
Hsp	cytosolic/nuclear-sHSPs	Solyc01g098790	81477150	81478779	+	Alpha-crystallin domain-containing protein 22.3 (AHRD V3.3 *** A0A2G2XZ98_CAPAN)
Hsp	cytosolic/nuclear-sHSPs	Solyc01g098810	81486645	81490555	+	Alpha-crystallin domain-containing protein 22.3 (AHRD V3.3 *** A0A1U8E442_CAPAN)
Pollen	SlGELP6	Solyc01g099020	81623089	81624821	-	GDSL esterase/lipase (AHRD V3.3 *** A0A199UFA2_ANACO)
Pollen	SlGELP7	Solyc01g099030	81634545	81638458	-	GDSL esterase/lipase At5g03980-like (AHRD V3.3 *** A0A1U8DUA9_CAPAN)
Hsp	SlHsp40-18	Solyc01g099260	81804852	81808764	+	Chaperone protein DnaJ (AHRD V3.3 *** A0A1J3IQ23_NOCCA)
Hsp	SlHsp70-2	Solyc01g099660	82102442	82105679	+	Heat shock protein 70 family (AHRD V3.3 *** A0A200QCN5_9MAGN)
Hsp	SlHsp40-19	Solyc01g100230	82544760	82546976	-	DnaJ-like protein subfamily B member 6 (AHRD V3.3 *** A0A2G2V7W8_CAPBA)
Pollen	SlGELP8	Solyc01g100930	83102338	83105619	+	GDSL esterase/lipase (AHRD V3.3 *** A0A1U8GQF3_CAPAN)
Hsp	ER-sHSPs	Solyc01g102960	83883949	83884828	+	22.0 kDa class IV heat shock protein (AHRD V3.3 *** A0A2G3ATG3_CAPCH)
Hsp	SlHsp70-3	Solyc01g103450	84348449	84352958	+	70 kDa heat shock protein (AHRD V3.3 *** Q2QV45_ORYSJ)
Pollen	MBF1	Solyc01g104740	85433166	85434063	+	Multiprotein-bridging factor 1c (AHRD V3.3 *** A0A1U8F6N4_CAPAN)
Hsp	SlHsp40-20	Solyc01g105340	85846647	85853227	+	Chaperone protein DnaJ (AHRD V3.3 *** A0A2G2VAL8_CAPBA)
Hsp	SlHsp40-21	Solyc01g105780	86135569	86138192	-	DnaJ domain-containing protein (AHRD V3.3 *-* A0A2U1PVJ7_ARTAN)
Hsp	SlHsp70-4	Solyc01g106210	86485526	86489438	+	Heat shock protein 70 kDa (AHRD V3.3 *** A0A2K3MZA1_TRIPR)
Hsp	SlHsp70-5	Solyc01g106260	86523362	86527821	+	Heat shock protein 70 kDa (AHRD V3.3 *** A0A2K3MZA1_TRIPR)
TF	SlbZIP10	Solyc01g109880	89070701	89071778	+	BZIP transcription factor (AHRD V3.3 *** Q8GTZ1_CAPCH)
Hsp	SlHsp40-22	Solyc01g109890	89082102	89087690	+	Chaperone protein dnaJ 10 (AHRD V3.3 *** A0A2G3BVX6_CAPCH)
Pollen	SlGELP9	Solyc01g111960	90457863	90460084	-	GDSL esterase/lipase At5g55050-like (AHRD V3.3 *** A0A1U7VAQ9_NICSY)
Hsp	SlHsp40-23	Solyc02g014860	18055275	18057373	+	Chaperone protein DnaJ (AHRD V3.3 *** A0A1J3ID64_NOCCA)
Hsp	SlHsp40-24	Solyc02g062160	31737232	31737696	-	Chaperone protein DnaJ (AHRD V3.3 *** A0A2G2XG76_CAPBA)
Hsp	SlHsp60-4	Solyc02g063090	33184825	33191768	+	T-complex protein 1 subunit zeta (AHRD V3.3 *** A0A2G3D7N6_CAPCH)
Hsp	SlHsp40-25	Solyc02g064740	33866106	33871798	+	Chaperone protein DnaJ (AHRD V3.3 *** A0A2G2XBH3_CAPBA)
Pollen	SlCRK5	Solyc02g067770	35909124	35910310	+	Cysteine-rich receptor-like protein kinase 2 (AHRD V3.3 *-* A0A2I0VVQ8_9ASPA)
Pollen	SlCRK6	Solyc02g067780	35910370	35912907	+	Cysteine-rich receptor-like protein kinase 2 (AHRD V3.3 *** A0A2G2VMT5_CAPBA)
Hsp	SlHsp60-5	Solyc02g068730	36680337	36685493	-	60 kDa chaperonin (AHRD V3.3 *** B2IXD2_NOSP7)
Pollen	SlGELP10	Solyc02g071610	39024778	39027300	+	GDSL esterase/lipase (AHRD V3.3 *** A0A2G2XF69_CAPBA)
Pollen	SlGELP11	Solyc02g071700	39080130	39083068	+	GDSL esterase/lipase (AHRD V3.3 *** A0A2G3A7C5_CAPAN)
Pollen	SlGELP12	Solyc02g071720	39103389	39106038	+	GDSL esterase/lipase At1g29670-like (AHRD V3.3 *** A0A1S3XHA6_TOBAC)
TF	HsfA4c	Solyc02g072000	39338420	39341012	+	Heat shock transcription factor (AHRD V3.3 *** Q9M597_MEDSA)
TF	Hsfl1	Solyc02g072060	39356472	39357800	+	Heat shock transcription factor (AHRD V3.3 *-* A0A1Y1I763_KLENI)
Pollen	SlGELP14	Solyc02g077220	40206217	40211282	-	GDSL esterase/lipase (AHRD V3.3 *** A0A2G3D5Q5_CAPCH)
Pollen	SlGELP15	Solyc02g077330	40291255	40294821	+	GDSL esterase/lipase (AHRD V3.3 *** A0A2G3D5Q8_CAPCH)
Pollen	SlGELP16	Solyc02g077340	40295357	40298013	-	GDSL esterase/lipase (AHRD V3.3 *** A0A2G3BD38_CAPCH)
Flower	S	Solyc02g077390	40324933	40326867	-	compound inflorescence
Hsp	SlHsp40-26	Solyc02g077670	40547794	40551954	-	DnaJ-like protein (AHRD V3.3 *** Q9SP09_TOBAC)
TF	HsfB5	Solyc02g078340	41049571	41051969	+	Heat stress transcription factor B-2b (AHRD V3.3 *** A0A2G3D674_CAPCH)
TF	Hsfl2	Solyc02g079180	41771222	41772557	-	Heat shock transcription factor (AHRD V3.3 *-* A0A1Y1I763_KLENI)
Pollen	SlCRK7	Solyc02g079990	42337340	42340438	-	Cysteine-rich receptor-like protein kinase 10 (AHRD V3.3 *** A0A2G3D6H0_CAPCH)
Pollen	SlCRK8	Solyc02g080010	42344187	42348553	-	Cysteine-rich receptor-like protein kinase 10 (AHRD V3.3 *** A0A2G2XFS8_CAPBA)
Pollen	SlCRK9	Solyc02g080020	42349543	42350166	-	Cysteine-rich receptor-like protein kinase 29 (AHRD V3.3 *-* A0A2G2XFA8_CAPBA)
Pollen	SlCRK10	Solyc02g080030	42353814	42356085	-	Cysteine-rich receptor-like protein kinase (AHRD V3.3 *** A0A2K3PK62_TRIPR)
Pollen	SlCRK11	Solyc02g080040	42358144	42360414	-	Cysteine-rich receptor-like protein kinase 29 (AHRD V3.3 *** A0A2G2XFA8_CAPBA)
Pollen	SlCRK12	Solyc02g080050	42360688	42361149	-	Cysteine-rich receptor-like protein kinase (AHRD V3.3 *** A0A2K3NTV2_TRIPR)
Pollen	SlCRK13	Solyc02g080060	42363249	42364804	-	Cysteine-rich receptor-like protein kinase 29 (AHRD V3.3 *** A0A2G2XFA8_CAPBA)
Pollen	SlCRK14	Solyc02g080070	42366334	42370546	-	Cysteine-rich receptor-like protein kinase 29 (AHRD V3.3 *** A0A2G2XFA8_CAPBA)
Pollen	SlCRK15	Solyc02g080080	42375060	42378675	-	Cysteine-rich receptor-like protein kinase 29 (AHRD V3.3 *** A0A2G2XFA8_CAPBA)
Pollen	SlCRK16	Solyc02g080090	42384111	42387095	-	Cysteine-rich receptor-like protein kinase 29 (AHRD V3.3 *** A0A2G2XFA8_CAPBA)
Hsp	SlHsp40-27	Solyc02g080130	42423254	42427865	+	Chaperone protein dnaJ 50 (AHRD V3.3 *** A0A2G3A964_CAPAN)
Hsp	SlsHsp	Solyc02g080410	42622783	42623619	-	18.8 kDa class V heat shock protein (AHRD V3.3 *** A0A2G2VBF1_CAPBA)
Hsp	SlHsp70-6	Solyc02g080470	42656247	42668437	+	Heat shock protein 70 family (AHRD V3.3 *** A0A200QM07_9MAGN)
Flower	AN	Solyc02g081670	43532098	43533465	+	anantha
Pollen	SlCRK17	Solyc02g082310	44001727	44003987	+	Receptor-like protein kinase (AHRD V3.3 *-* A0A2K3P7F7_TRIPR)
Hsp	SlHsp40-28	Solyc02g085030	46067495	46074782	-	Auxilin-like protein 1 (AHRD V3.3 *** A0A2G3D7U8_CAPCH)
Hsp	SlHsp60-6	Solyc02g085790	46577600	46584980	+	T-complex protein 1 subunit zeta (AHRD V3.3 *** A0A2G3D7N6_CAPCH)
Pollen	SlCRK18	Solyc02g086590	47258356	47262292	-	Cysteine-rich receptor-like protein kinase 42 (AHRD V3.3 *** A0A2G2XIU5_CAPBA)
TF	SlWRKY3	Solyc02g088340	48499549	48502531	-	WRKY transcription factor 3
Hsp	SlHsp100-1 / LeHsp100	Solyc02g088610	48691924	48699037	-	LeHSP110/ClpB heat shock protein
Flower	MBP20	Solyc02g089210	49135048	49139857	+	MADS box transcription factor (AHRD V3.3 *** Q689E7_GENTR)
Pollen	SlGELP17	Solyc02g090210	49877311	49879558	+	GDSL esterase/lipase (AHRD V3.3 *** A0A2G3D8U2_CAPCH)
TF	HsfB1	Solyc02g090820	50341648	50344998	-	Heat stress transcription factor B-1 (AHRD V3.3 *** A0A2G3D8M4_CAPCH)
Pollen	SlGELP18	Solyc02g093500	52406480	52408068	-	Gdsl esterase/lipase (AHRD V3.3 *** A0A2P4LYH6_QUESU)
Hsp	CI-sHSP	Solyc02g093600	52457978	52458922	+	Class I heat shock protein (AHRD V3.3 *** A0A2K3K1J3_TRIPR)
Pollen	SlGELP19	Solyc03g005900	613993	617240	+	GDSL esterase/lipase (AHRD V3.3 *** A0A2G2XF69_CAPBA)
Pollen	SlGELP20	Solyc03g005910	618823	623403	+	GDSL esterase/lipase (AHRD V3.3 *** A0A2R6RG70_ACTCH)
TF	HsfA4a	Solyc03g006000	679907	683859	+	Heat shock transcription factor (AHRD V3.3 *** Q9M597_MEDSA)
Pollen	SlGELP21	Solyc03g006250	877389	882122	-	GDSL esterase/lipase (AHRD V3.3 *** A0A1U8GGV5_CAPAN)
Fruit set	SlGA20ox1	Solyc03g006880	1445090	1446880	+	gibberellin 20-oxidase-1
Hsp	SlHsp40-29	Solyc03g007280	1875557	1878099	+	DnaJ domain (AHRD V3.3 *-* A0A200R430_9MAGN)
Hsp	SlHsp40-30	Solyc03g007610	2175028	2183090	-	DnaJ protein ERDJ2A (AHRD V3.3 *** A0A2G3CWQ2_CAPCH)
Hsp	SlHsp90-1	Solyc03g007890	2435796	2439035	-	class 2 small heat shock protein Le-HSP17.6
TF	HsfB2a	Solyc03g026020	3416861	3418590	+	Heat shock transcription factor (AHRD V3.3 *** E1U3C8_CICAR)
Pollen	SlCRK19	Solyc03g031540	3953419	3955672	-	Cysteine-rich receptor-like protein kinase 10 (AHRD V3.3 *-* A0A1U8GGM1_CAPAN)
Pollen	SlCRK20	Solyc03g031550	3960698	3961150	-	Cysteine-rich receptor-like protein kinase 25 (AHRD V3.3 *-* A0A2G2WWP2_CAPBA)
Flower	SFT	Solyc03g063100	29218239	29222055	+	single flower truss
Hsp	SlHsp40-34	Solyc03g063350	30413163	30423611	-	DnaJ-like protein subfamily B member 8 (AHRD V3.3 *-* A0A2G2X5A9_CAPBA)
Hsp	CP-sHSP	Solyc03g082420	46921671	46922757	-	Small heat shock protein, chloroplastic (AHRD V3.3 *** HS21C_SOLLC)
Hsp	SlHsp70-7	Solyc03g082920	47371364	47375331	-	Heat shock protein 70 family (AHRD V3.3 *** A0A200QNK9_9MAGN)
TF	HsfA1b	Solyc03g097120	54029992	54033184	-	Heat stress transcription factor A-1 (AHRD V3.3 *** A0A2G3ARP3_CAPCH)
Hsp	SlHsp40-35	Solyc03g097240	54117437	54121807	-	Chaperone protein DnaJ (AHRD V3.3 *** A0A2G3CXE4_CAPCH)
Hsp	SlHsp40-33	Solyc03g019640	55949815	55956136	+	DnaJ domain (AHRD V3.3 *** A0A200QGM0_9MAGN)
Hsp	SlHsp40-32	Solyc03g019630	55959893	55960363	+	DnaJ domain (AHRD V3.3 *-* A0A200R430_9MAGN)
Pollen	SlCRK21	Solyc03g111530	56544906	56547593	-	Cysteine-rich receptor-like protein kinase (AHRD V3.3 *** A0A2K3LJD5_TRIPR)
Pollen	SlCRK22	Solyc03g111540	56555791	56558653	-	G-type lectin S-receptor-like serine/threonine-protein kinase (AHRD V3.3 *** A0A2G2X8E7_CAPBA)
Pollen	SlGELP22	Solyc03g111550	56559816	56562163	-	GDSL esterase/lipase (AHRD V3.3 *** A0A2G3CCU4_CAPCH)
Pollen	SlCRK23	Solyc03g112730	57498299	57501014	-	cysteine-rich receptor-like protein kinase 42 (AHRD V3.3 *-* A0A2I4GEQ5_9ROSI)
Hsp	CXII-sHSP	Solyc03g113180	57848182	57849203	+	18.2 kDa class I heat shock protein (AHRD V3.3 *-* A0A2G2VYJ5_CAPBA)
Hsp	ER-sHSPs / SlHsp21.5A	Solyc03g113930	58402299	58402865	+	22.0 kDa class IV heat shock protein (AHRD V3.3 *** A0A2G3ATG3_CAPCH)
Flower	FUL2	Solyc03g114830	59120397	59126936	-	FRUITFULL-like MADS-box 2
Hsp	SlHsp40-36	Solyc03g115120	59343897	59345015	+	DNAJ protein JJJ1 homolog (AHRD V3.3 *** A0A2I4EZM7_9ROSI)
Hsp	SlHsp40-37	Solyc03g115140	59353081	59355712	+	DNAJ protein JJJ1 homolog (AHRD V3.3 *** A0A2I4EZM7_9ROSI)
Hsp	SlHsp100-2	Solyc03g115230	59435365	59439567	-	Solanum lycopersicum heat shock protein
Pollen	SlGELP23	Solyc03g115960	59950106	59951779	-	GDSL esterase/lipase (AHRD V3.3 *** A0A1U8G8B0_CAPAN)
Hsp	SlHsp40-38	Solyc03g116790	60516056	60527008	+	Chaperone protein DnaJ (AHRD V3.3 *** A0A2G2WQT5_CAPBA)
Hsp	SlHsp40-39	Solyc03g117590	61152851	61154099	-	Chaperone protein DnaJ (AHRD V3.3 *** A0A2G2WQF7_CAPBA)
Hsp	SlHsp70-8	Solyc03g117620	61172908	61174061	-	Heat shock 70 kDa protein (AHRD V3.3 *-* A0A1U8FVW2_CAPAN)
Hsp	SlHsp70-9	Solyc03g117630	61175164	61177128	-	Heat shock 70 kDa protein (AHRD V3.3 *** A0A1U8FVW2_CAPAN)
Hsp	SlHsp100-3	Solyc03g117950	61374547	61381305	-	ATP-dependent Clp protease ATP-binding subunit-like protein chloroplastic (AHRD V3.3 *** A0A2P6U503_CHLSO)
Flower	FA	Solyc03g118160	61559296	61561252	+	falsiflora
Hsp	SlHsp100-4	Solyc03g118340	61693070	61699244	-	ATP-dependent Clp protease ATP-binding subunit ClpC (AHRD V3.3 *** A0A327YAA3_9BACI)
Hsp	SlHsp40-40	Solyc03g118500	61789844	61796080	+	Chaperone protein DnaJ (AHRD V3.3 *** A0A1J3JVS7_NOCCA)
Hsp	SlHsp60-7	Solyc03g118910	62130728	62132347	-	T-complex protein 1 subunit delta (AHRD V3.3 *** A0A2G3CZV5_CAPCH)
Pollen	SlCRK24	Solyc03g119340	62430831	62433959	+	Cysteine-rich receptor-like protein kinase 8 (AHRD V3.3 *** A0A2G3A3B2_CAPAN)
Hsp	SlHsp60-8	Solyc03g120850	63538814	63544262	-	Chaperonin 60 beta (AHRD V3.3 *** A0A2U1NW26_ARTAN)
Pollen	SlGELP24	Solyc03g121180	63799519	63801703	-	GDSL esterase/lipase (AHRD V3.3 *** A0A2G3D0P9_CAPCH)
Hsp	SlHsp60-9	Solyc03g121640	64172803	64180489	+	Chaperonin-60 kDa protein (AHRD V3.3 *** E5GCB2_CUCME)
Pollen	SlNCED1	Solyc03g121880	64349474	64354857	+	Unknown protein
Hsp	CIII-sHSPs	Solyc03g123540	64822750	64823379	-	17.4 kDa class III heat shock protein (AHRD V3.3 *** A0A2G3D1F4_CAPCH)
Hsp	SlHsp40-41	Solyc03g123560	64828738	64831409	+	Chaperone protein DnaJ (AHRD V3.3 *-* A0A1J3IS52_NOCCA)
Pollen	LePRK5	Solyc03g124050	65222643	65225248	-	Pollen receptor-like kinase 1 (AHRD V3.3 *** A0A2G2WPG8_CAPBA)
Hsp	SlHsp40-42	Solyc04g005820	541971	546601	-	DnaJ-like protein (AHRD V3.3 *** Q9SP09_TOBAC)
Hsp	SlHsp40-43	Solyc04g007370	1100957	1108065	-	Chaperone protein dnaJ 16 (AHRD V3.3 *** A0A2G2WSF3_CAPBA)
Pollen	SlGELP25	Solyc04g007440	1144149	1146743	+	GDSL esterase/lipase (AHRD V3.3 *** A0A2G3CD35_CAPCH)
Pollen	SlGELP26	Solyc04g007570	1289452	1292692	+	GDSL esterase/lipase (AHRD V3.3 *** A0A2R6PGV6_ACTCH)
Pollen	SlCRK25	Solyc04g007880	1591456	1595486	+	Cysteine-rich receptor-like protein kinase 10 (AHRD V3.3 *** A0A2G3CFD2_CAPCH)
TF	SlNAC1	Solyc04g009440	2892319	2894296	+	NAC domain protein AY498713
Hsp	SlHsp40-44	Solyc04g009770	3117408	3122202	+	DnaJ protein (AHRD V3.3 *** Q43177_SOLTU)
Hsp	SlHsp70-10	Solyc04g011440	3928359	3931599	+	ethylene-responsive heat shock protein cognate 70
Hsp	PX-sHSPs	Solyc04g014480	4743668	4745231	+	15.7 kDa heat shock protein, peroxisomal (AHRD V3.3 *** A0A1U8GLK8_CAPAN)
TF	HsfB3a	Solyc04g016000	6627469	6631015	-	Heat shock transcription factor protein 8 (AHRD V3.3 *** A0A1W6LWG5_FRAAN)
Hsp	SlHsp40-45	Solyc04g016410	7242571	7260401	-	Heat shock protein DnaJ with tetratricopeptide repeat-containing protein (AHRD V3.3 *** F4K0Y5_ARATH)
Pollen	SlGELP27	Solyc04g024840	27902008	27905211	+	GDSL esterase/lipase (AHRD V3.3 *** A0A2R6QF80_ACTCH)
Pollen	SlGELP28	Solyc04g050570	46807818	46812048	-	GDSL esterase/lipase (AHRD V3.3 *** A0A1U8GR17_CAPAN)
Pollen	SlGELP29	Solyc04g050730	47274060	47278173	-	GDSL esterase/lipase (AHRD V3.3 *** A0A2R6PKD3_ACTCH)
Hsp	SlHsp40-46	Solyc04g063390	54861476	54864731	-	Chaperone protein dnaJ 10 (AHRD V3.3 *** A0A2G2ZPA7_CAPAN)
Hsp	CXII-sHSP	Solyc04g071490	56285571	56286796	+	HSP20-like chaperones superfamily protein (AHRD V3.3 *-* A0A1P8AQG9_ARATH)
Hsp	CI-sHSPs	Solyc04g072250	57186823	57188548	-	17.5 kDa class I heat shock protein (AHRD V3.3 *-* A0A2G3CNC4_CAPCH)
TF	SlbZIP32	Solyc04g072460	57422454	57426469	+	Transcription factor TGA7 (AHRD V3.3 *** A0A2G2WZD9_CAPBA)
Hsp	SlHsp40-47	Solyc04g076080	59030385	59034236	-	Chaperone protein DnaJ (AHRD V3.3 *** A0A2G3CNY2_CAPCH)
Hsp	SlHsp40-48	Solyc04g076270	59191076	59192194	-	DnaJ domain-containing protein (AHRD V3.3 *** A0A1Q3BFQ6_CEPFO)
Hsp	SlHsp40-49	Solyc04g077430	60330180	60341708	+	Chaperone protein DnaJ (AHRD V3.3 *** A0A2G2X0H1_CAPBA)
TF	HsfB4a	Solyc04g078770	61425384	61426701	+	Heat stress transcription factor B-4 (AHRD V3.3 *** A0A2G2Y0E5_CAPAN)
TF	SlbZIP33	Solyc04g078840	61482063	61485490	-	AREB
Hsp	SlHsp40-50	Solyc04g080040	62308413	62314322	-	Auxilin-related protein 2 (AHRD V3.3 *** A0A2G3CQ94_CAPCH)
Fruit set	NI6	Solyc04g081440	63386230	63390952	-	beta-fructofuranosidase
Hsp	SlHsp40-51	Solyc04g081530	63448355	63448822	+	Chaperone protein DnaJ (AHRD V3.3 *** A0A2G3CQH5_CAPCH)
Hsp	SlHsp90-6	Solyc04g081630	63568033	63570178	-	Heat shock protein 90 (AHRD V3.3 *-* A0A0A7LYT2_ALBBR)
Pollen	SlGELP30	Solyc04g081755	63656195	63660140	+	GDSL esterase/lipase (AHRD V3.3 *** A0A2G2ZSP1_CAPAN)
Hsp	cytosolic/nuclear-sHSPs	Solyc04g082720	64269572	64270994	-	Alpha-crystallin domain-containing protein 22.3 (AHRD V3.3 *** A0A1U8GRL0_CAPAN)
Hsp	cytosolic/nuclear-sHSPs	Solyc04g082740	64276655	64278543	-	Alpha-crystallin domain-containing protein 22.3 (AHRD V3.3 *** A0A2G3CFM7_CAPCH)
Pollen	SlCRK26	Solyc05g005050	111969	113949	+	Cysteine-rich receptor-like protein kinase 3 (AHRD V3.3 *** A0A2G2VMV7_CAPBA)
Pollen	SlCRK27	Solyc05g005060	114104	115644	+	Cysteine-rich receptor-like protein kinase 3 (AHRD V3.3 *** A0A2G2YEZ6_CAPAN)
Pollen	SlCRK28	Solyc05g005070	121051	124852	+	Cysteine-rich receptor-like protein kinase 2 (AHRD V3.3 *** A0A1U8EWZ9_CAPAN)
Hsp	SlHsp40-52	Solyc05g006240	943358	948351	-	Chaperone protein dnaJ 16 (AHRD V3.3 *** A0A1U8EVK4_CAPAN)
Hsp	SlHsp40-53	Solyc05g006820	1499247	1502541	+	DnaJ protein like (AHRD V3.3 *** A0A2I0WJV4_9ASPA)
Hsp	SlHsp40-54	Solyc05g008120	2580550	2582174	-	DnaJ-like protein subfamily B member 6 (AHRD V3.3 *-* A0A2G3B5R9_CAPCH)
Hsp	SlHsp40-55	Solyc05g009160	3334911	3342353	+	Chaperone protein dnaJ 16 (AHRD V3.3 *** A0A1U8ELY3_CAPAN)
Hsp	SlHsp60-10	Solyc05g010240	4462882	4466551	+	Chaperonin-60 beta4 (AHRD V3.3 *** A0A0F7J500_9ROSI)
Hsp	SlHsp90-2	Solyc05g010670	4933676	4941506	-	Heat shock protein (AHRD V3.3 *** O23638_ARATH)
Hsp	SlHsp40-56	Solyc05g011930	5236604	5247590	+	DnaJ domain-containing protein (AHRD V3.3 *-* A0A2U1P6I1_ARTAN)
Hsp	SlHsp40-57	Solyc05g011950	5250089	5252384	-	DnaJ domain-containing protein (AHRD V3.3 *-* A0A2U1M6F5_ARTAN)
Flower	MC	Solyc05g056620	5294428	5300353	-	macrocalyx
Pollen	SlGELP31	Solyc05g013680	7047925	7050294	-	Gdsl esterase/lipase (AHRD V3.3 *** A0A2P4H5E8_QUESU)
Hsp	SlHsp60-11	Solyc05g013990	7556147	7563597	+	T-complex protein 1 subunit epsilon (AHRD V3.3 *** A0A1U8GBL8_CAPAN)
Hsp	CP-sHSP	Solyc05g014280	8154188	8156741	-	small heat shock protein 1
Pollen	SlCRK29	Solyc05g018910	24651330	24652190	-	Cysteine-rich receptor-like protein kinase 42 (AHRD V3.3 *-* A0A2G3ABX8_CAPAN)
Pollen	SlCRK30	Solyc05g018920	24658186	24658527	-	Unknown protein
Pollen	SlCRK31	Solyc05g018930	24661621	24662233	-	Cysteine-rich receptor-like protein kinase 42 (AHRD V3.3 *-* A0A2G2XIU5_CAPBA)
Pollen	LePRK3	Solyc05g025780	36859092	36861454	+	receptor-like protein kinase 3
Hsp	SlHsp40-58	Solyc05g040050	48268623	48270974	+	DnaJ domain-containing protein (AHRD V3.3 *** A0A2U1M065_ARTAN)
Pollen	SlGELP32	Solyc05g043320	55235566	55237055	+	GDSL esterase/lipase (AHRD V3.3 *** A0A2G2ZZW7_CAPAN)
Pollen	SlGELP33	Solyc05g043330	55273476	55277891	+	GDSL esterase/lipase (AHRD V3.3 *** A0A2G2Z312_CAPAN)
Pollen	LePRK1	Solyc05g047570	58375429	58378788	-	SLU58474 receptor-like protein kinase 1
Pollen	SlGELP34	Solyc05g050210	59634348	59638649	-	GDSL esterase/lipase (AHRD V3.3 *** A0A2G2ZIE8_CAPAN)
Hsp	SlHsp60-12	Solyc05g053470	62948744	62954919	+	60 kDa chaperonin (AHRD V3.3 *** Q8H903_ORYSJ)
Hsp	SlHsp40-59	Solyc05g053760	63174409	63177049	+	Chaperone protein DnaJ (AHRD V3.3 *** A0A2G3AV72_CAPCH)
Flower	FT-like	Solyc05g053850	63274187	63276271	+	Protein FLOWERING LOCUS T (AHRD V3.3 *** A0A2G3CJ17_CAPCH)
Hsp	SlHsp40-60	Solyc05g055160	64307414	64311656	-	DnaJ protein (AHRD V3.3 *** Q43177_SOLTU)
Flower	FT-like	Solyc05g055660	64601917	64603867	-	Unknown protein
Hsp	SlHsp60-13	Solyc05g056310	65027950	65035390	+	T-complex protein 1 subunit gamma (AHRD V3.3 *** A0A2G3ASI5_CAPCH)
Hsp	SlHsp70-11	Solyc06g005440	456752	457108	+	70 kDa heat shock protein (AHRD V3.3 *-* Q10NA9_ORYSJ)
Pollen	SlGELP35	Solyc06g007490	1507410	1509855	-	GDSL esterase/lipase (AHRD V3.3 *** A0A2G3A7C5_CAPAN)
Hsp	SlHsp40-61	Solyc06g009340	3292261	3297452	+	Chaperone DnaJ-domain superfamily protein (AHRD V3.3 *** A0A2U1QET4_ARTAN)
Hsp	SlHsp40-62	Solyc06g009670	3615279	3618134	-	Tetratricopeptide repeat (TPR)-like superfamily protein (AHRD V3.3 *** A0A2U1LZR6_ARTAN)
Hsp	SlHsp100-5	Solyc06g011400	6838148	6845429	+	Chaperone protein ClpB (AHRD V3.3 *** B2IUM0_NOSP7)
Fruit set	SlGA20ox2	Solyc06g035530	22242661	22244983	-	gibberellin 20-oxidase-2
Hsp	SlHsp90-3	Solyc06g036290	23645830	23649153	+	heat shock protein 90
Pollen	SlGELP36	Solyc06g048680	29141366	29143676	-	Protein zinc induced facilitator-like 1-like (AHRD V3.3 *-* A0A2K3MT72_TRIPR)
Pollen	SlGELP37	Solyc06g051720	33036300	33040325	-	GDSL esterase/lipase CPRD49 (AHRD V3.3 *** A0A2G2XS51_CAPBA)
Hsp	SlHsp70-12	Solyc06g052050	33485112	33489663	+	Heat shock protein 70 family (AHRD V3.3 *** A0A200QNK9_9MAGN)
TF	HsfA6b	Solyc06g053960	34628305	34630182	-	Heat shock transcription factor (AHRD V3.3 *-* A0A1Y1I763_KLENI)
Hsp	SlHsp40-64	Solyc06g060090	35674732	35683860	+	Auxilin-related protein 1 (AHRD V3.3 *** A0A2G2WIZ1_CAPBA)
Pollen	SlGELP38	Solyc06g064820	38029899	38032441	-	GDSL esterase/lipase (AHRD V3.3 *** A0A2G3DGI0_CAPCH)
Pollen	SlGELP39	Solyc06g064960	38151044	38152726	+	GDSL esterase/lipase 5-like (AHRD V3.3 *** A0A1U8FAQ0_CAPAN)
Pollen	SlGELP40	Solyc06g064970	38160743	38162195	+	GDSL esterase/lipase 5-like (AHRD V3.3 *** A0A1U8FAQ0_CAPAN)
Pollen	SlGELP41	Solyc06g064990	38172576	38174211	+	GDSL esterase/lipase 5-like (AHRD V3.3 *** A0A1U8FAQ0_CAPAN)
Pollen	SlGELP42	Solyc06g065010	38177432	38179756	+	GDSL esterase/lipase 2-like (AHRD V3.3 *** A0A2G2ZB04_CAPAN)
Hsp	SlHsp60-14	Solyc06g065520	38538355	38546554	-	T-complex protein 1 subunit eta (AHRD V3.3 *** A0A2G2WKI3_CAPBA)
Pollen	SlGELP43	Solyc06g065530	38550387	38554129	-	GDSL esterase/lipase (AHRD V3.3 *** A0A314ZSH7_PRUYE)
TF	SlDREBA4	Solyc06g066540	39435581	39436159	-	Ethylene-responsive transcription factor (AHRD V3.3 *-* A0A2G2XMU8_CAPBA)
Hsp	SlHsp40-65	Solyc06g068500	40089734	40091926	-	Chaperone protein DnaJ (AHRD V3.3 *** A0A2G2WQF7_CAPBA)
Hsp	SlHsp40-66	Solyc06g068820	40276921	40282302	+	mitochondrial import inner membrane translocase subunit Tim16 (AHRD V3.3 *** A0A2I4HS40_9ROSI),Pfam:PF03656
Flower	FUL1	Solyc06g069430	40805905	40814099	-	FRUITFULL-like MADS-box 1
Hsp	SlHsp40-67	Solyc06g071110	41358372	41365502	-	DnaJ protein like (AHRD V3.3 *** A0A2I0WJV4_9ASPA)
Pollen	SlGELP44	Solyc06g071510	41694673	41699666	+	GDSL esterase/lipase (AHRD V3.3 *** A0A1U8H499_CAPAN)
Hsp	SlHsp40-68	Solyc06g072330	42271705	42273542	+	Mitochondrial import inner membrane translocase subunit TIM14 (AHRD V3.3 *** B6T323_MAIZE)
TF	HsfA1e	Solyc06g072750	42530546	42533541	+	Heat stress transcription factor A-1 (AHRD V3.3 *** A0A2G3ARP3_CAPCH)
Pollen	SlGELP45	Solyc06g073100	42696945	42698998	+	GDSL esterase/lipase (AHRD V3.3 *** A0A2G2WMF0_CAPBA)
Hsp	SlHsp40-69	Solyc06g073950	43364702	43370378	+	DnaJ domain-containing protein (AHRD V3.3 *** A0A1Q3CPH7_CEPFO)
Flower	SP	Solyc06g074350	43636031	43638303	+	self-pruning
Hsp	SlHsp60-15	Solyc06g075010	44201677	44206310	-	60 kDa chaperonin (AHRD V3.3 *** B2IXD2_NOSP7)
Hsp	SlHsp70-13	Solyc06g076020	44877394	44880507	-	heat shock protein 70 kD
Hsp	CI-sHSPs	Solyc06g076520	45227381	45227845	-	Class I heat shock protein (AHRD V3.3 *** A0A2K3M3P7_TRIPR)
Hsp	CI-sHSPs	Solyc06g076540	45231647	45232111	-	Class I heat shock protein (AHRD V3.3 *** A0A2K3M3P7_TRIPR)
Hsp	CI-sHSPs	Solyc06g076560	45238412	45239257	+	Class I heat shock protein (AHRD V3.3 *** A0A2K3M3P7_TRIPR)
Hsp	CI-sHSPs	Solyc06g076570	45242952	45243522	+	Class I heat shock protein (AHRD V3.3 *** A0A2K3M3P7_TRIPR)
Hsp	SlHsp40-70	Solyc06g082840	46071779	46078641	-	Chaperone DnaJ-domain superfamily protein (AHRD V3.3 *-* F4JRF7_ARATH)
Hsp	SlHsp40-71	Solyc06g082970	46139920	46141312	+	Chaperone DnaJ-domain superfamily protein (AHRD V3.3 *** A0A0F7H181_9ROSI)
Pollen	SlGELP46	Solyc06g083650	46565968	46569563	-	GDSL esterase/lipase (AHRD V3.3 *** A0A2G3CC50_CAPCH)
Hsp	SlHsp70-14	Solyc07g005820	639092	642610	-	Heat shock 70 kDa protein (AHRD V3.3 *** A0A2G2WB37_CAPBA)
Hsp	SlHsp40-72	Solyc07g007230	1952673	1954619	+	Chaperone dnaJ-domain containing protein (AHRD V3.3 *** A0A2K3MJF2_TRIPR)
Pollen	LePRK2	Solyc07g017230	6650847	6654235	+	pollen receptor-like protein kinase 2
Hsp	SlHsp40-73	Solyc07g026810	31986097	32005620	-	Chaperone protein dnaJ (AHRD V3.3 *** A0A2K3P9F4_TRIPR)
TF	HsfA9	Solyc07g040680	49175351	49177043	+	Heat shock transcription factor (AHRD V3.3 *-* A0A1Y1I763_KLENI)
Fruit set	SlARF7	Solyc07g042260	55179909	55187268	-	Auxin Response Factor 7
Hsp	SlHsp70-15	Solyc07g043560	57312213	57320631	-	Heat shock protein 70 kDa (AHRD V3.3 *** A0A2K3NQB8_TRIPR)
Hsp	sHsp	Solyc07g045610	58638259	58639141	-	Class I heat shock protein (AHRD V3.3 *-* A0A2K3JRP0_TRIPR)
Hsp	SlHsp40-74	Solyc07g047690	58810716	58813082	+	DnaJ domain-containing protein (AHRD V3.3 *** A0A2U1M065_ARTAN)
Hsp	SlHsp90-4	Solyc07g047790	58891236	58897489	-	Heat shock protein (AHRD V3.3 *** O23638_ARATH)
Pollen	SlGELP47	Solyc07g049430	59615312	59617873	+	GDSL esterase/lipase (AHRD V3.3 *** A0A2G2Z312_CAPAN)
Pollen	SlGELP48	Solyc07g049440	59628293	59631724	+	GDSL esterase/lipase (AHRD V3.3 *** A0A2G2Z2Z1_CAPAN)
Hsp	SlHsp40-76	Solyc07g055260	63261880	63267329	+	Chaperone protein dnaJ (AHRD V3.3 *** A0A2K3MMT7_TRIPR)
TF	HsfA4b	Solyc07g055710	63566462	63568082	-	Heat stress transcription factor A-5 (AHRD V3.3 *** A0A2G2Z4R4_CAPAN)
Hsp	CVII-sHSP	Solyc07g055720	63573127	63575064	+	Heat shock protein, putative (AHRD V3.3 *** Q8LD91_ARATH)
TF	MBF1c	Solyc07g062400	65004523	65008379	-	Multiprotein bridging factor 1 (AHRD V3.3 *** S4T643_CAPAN)
Pollen	SlPRALF	Solyc07g063030	65472735	65473121	+	Rapid ALkalinization Factor (AHRD V3.3 *** A0A200QWR5_9MAGN)
Hsp	cytosolic/nuclear-sHSPs	Solyc07g064020	66149631	66151463	+	21.7 kDa class VI heat shock protein (AHRD V3.3 *** A0A2G2WFJ0_CAPBA)
Pollen	SlGELP49	Solyc07g064720	66577962	66583542	+	Gdsl esterase/lipase (AHRD V3.3 *** A0A2P4JQK3_QUESU)
Pollen	SlGELP50	Solyc07g064730	66585389	66589128	+	Gdsl esterase/lipase (AHRD V3.3 *** A0A2P4JQK3_QUESU)
Hsp	SlHsp90-5	Solyc07g065840	67281074	67284794	-	molecular chaperone Hsp90-2
Hsp	SlHsp40-77	Solyc07g065960	67382056	67382541	-	Chaperone protein DnaJ (AHRD V3.3 *** A0A2G3C2H4_CAPCH)
Hsp	SlHsp40-78	Solyc07g065970	67384637	67385131	-	Chaperone protein DnaJ (AHRD V3.3 *** A0A2G3C2H4_CAPCH)
Hsp	SlHsp40-79	Solyc07g066290	67604101	67610397	-	Chaperone dnaJ-domain containing protein (AHRD V3.3 *** A0A2K3P614_TRIPR)
TF	HsfA1a	Solyc08g005170	124897	130446	-	Heat shock factor protein HSF8 (AHRD V3.3 *** HSF8_SOLPE)
Hsp	SlHsp40-80	Solyc08g005300	242999	245827	+	DnaJ domain (AHRD V3.3 *-* A0A200PXA9_9MAGN)
Hsp	SlHsp40-81	Solyc08g006120	873176	878250	-	mitochondrial import inner membrane translocase subunit Tim16 (AHRD V3.3 *** A0A2I4HS40_9ROSI),Pfam:PF03656
Pollen	SlGELP51	Solyc08g008620	3015694	3019504	+	GDSL esterase/lipase (AHRD V3.3 *** A0A2G2W384_CAPBA)
Hsp	SlHsp40-84	Solyc08g021920	34012455	34048677	-	DnaJ-like protein subfamily C GRV2 (AHRD V3.3 *** A0A2G2YXE7_CAPAN)
Hsp	SlHsp40-85	Solyc08g029220	36260623	36262992	+	DnaJ domain-containing protein (AHRD V3.3 *** A0A2U1PTF5_ARTAN)
Hsp	CII-sHSPs	Solyc08g062340	49018254	49019026	-	17.9 kDa class II heat shock protein (AHRD V3.3 *** A0A2G3A1B9_CAPAN)
TF	HsfA2	Solyc08g062960	50482162	50484185	-	Heat shock transcription factor (AHRD V3.3 *-* A0A1Y1I763_KLENI)
Hsp	SlHsp40-86	Solyc08g068300	55495780	55503315	+	Coiled-coil domain-containing protein 25 (AHRD V3.3 *** A0A1U8DSI6_CAPAN)
Hsp	SlHsp40-87	Solyc08g069210	56360404	56364202	+	mitochondrial import inner membrane translocase subunit Tim16 (AHRD V3.3 *-* A0A2I4HS40_9ROSI)
TF	HsfA1c	Solyc08g076590	58656359	58660567	-	Heat shock factor protein HSF8 (AHRD V3.3 *** A0A2G2V6B5_CAPBA)
Hsp	SlHsp40-88	Solyc08g078660	60534224	60548207	+	Chaperone protein dnaJ 13 (AHRD V3.3 *** A0A1U8GDM7_CAPAN)
Hsp	MTII-sHSP	Solyc08g078700	60578369	60579681	+	mitochondrial small heat shock protein
Hsp	MTII-sHSP	Solyc08g078710	60581384	60582490	+	Heat shock protein hsp20 (AHRD V3.3 *-* W7TIC4_9STRA)
Hsp	MTII-sHSP	Solyc08g078720	60583951	60585571	+	14.7 kDa heat shock protein (AHRD V3.3 *-* A0A1J3HSD8_NOCCA)
TF	HsfB2b	Solyc08g080540	61926877	61928263	-	Heat stress transcription factor B-2b (AHRD V3.3 *** A0A2G3DB98_CAPCH)
Pollen	SlGELP52	Solyc08g082490	63418762	63420337	-	GDSL esterase/lipase-like (AHRD V3.3 *** A0A2Z7BHU2_9LAMI)
Pollen	SlGELP53	Solyc08g082500	63422368	63423457	-	GDSL esterase/lipase-like (AHRD V3.3 *** A0A2Z7BHU2_9LAMI)
Hsp	SlHsp70-16	Solyc08g082820	63637649	63641922	+	TOMBIPGRBC Tomato BiP (binding protein)/grp78
Hsp	SlHsp40-89	Solyc09g005120	73461	78846	-	DnaJ protein ERDJ3A (AHRD V3.3 *** A0A2G2VZ69_CAPBA)
Hsp	SlHsp40-90	Solyc09g005350	274410	279600	+	DnaJ-like protein (AHRD V3.3 *** Q9SP09_TOBAC)
Hsp	cytosolic/nuclear-sHSPs	Solyc09g007140	788597	789977	-	Protein RESTRICTED TEV MOVEMENT 2 (AHRD V3.3 *-* A0A1J3D687_NOCCA)
Hsp	SlHsp40-91	Solyc09g007390	997740	1000570	-	Mitochondrial import inner membrane translocase subunit TIM14 (AHRD V3.3 *** A0A2G2YLL8_CAPAN)
Hsp	SlHsp40-92	Solyc09g007630	1222401	1227614	+	P58IPK
Pollen	SlGELP54	Solyc09g008690	2174801	2175682	+	GDSL esterase/lipase (AHRD V3.3 *** A0A2G2VXX2_CAPBA)
TF	HsfA3	Solyc09g009100	2485238	2487913	-	Heat stress transcription factor A3 (AHRD V3.3 *** Q9LLF2_SOLPE)
Hsp	SlHsp40-93	Solyc09g009180	2561671	2571450	-	DnaJ protein ERDJ2A (AHRD V3.3 *** A0A2G2YPM4_CAPAN)
Pollen	SlGELP55	Solyc09g009700	3125386	3132634	+	GDSL esterase/lipase (AHRD V3.3 *** A0A2G2VWT1_CAPBA)
Fruit set	LIN5	Solyc09g010080	3508156	3512282	+	invertase 5
Hsp	SlHsp70-17	Solyc09g010630	4005875	4009414	+	HSC2-like
Hsp	cytosolic/nuclear-sHSPs	Solyc09g011710	5020496	5021970	-	Class I heat shock protein (AHRD V3.3 *** A0A2K3JRP0_TRIPR)
Hsp	CI-sHSPs	Solyc09g015000	7449362	7450403	+	Class I heat shock protein (AHRD V3.3 *** A0A2K3KSJ8_TRIPR)
Hsp	CI-sHSPs	Solyc09g015020	7462274	7462738	+	Class I heat shock protein (AHRD V3.3 *** A0A2K3KSJ8_TRIPR)
Hsp	SlHsp40-94	Solyc09g015360	8638778	8642817	-	Chaperone protein DnaJ (AHRD V3.3 *** A0A1J3HP96_NOCCA)
Hsp	SlHsp40-95	Solyc09g018960	17830311	17844576	-	Chaperone DnaJ-domain superfamily protein (AHRD V3.3 *-* A0A1P8B6Z5_ARATH)
Pollen	SlGELP56	Solyc09g030370	30274799	30276018	-	GDSL esterase/lipase (AHRD V3.3 *** A0A1U8E6M9_CAPAN)
Hsp	sHsp	Solyc09g059210	49838333	49838536	-	Class I heat shock protein (AHRD V3.3 *-* A0A2K3JRP0_TRIPR)
TF	HsfA8	Solyc09g059520	50856767	50864677	-	Heat stress transcription factor A-8 (AHRD V3.3 *** A0A2G3BLA4_CAPCH)
Pollen	SlGELP57	Solyc09g063060	57135209	57138466	-	GDSL esterase/lipase (AHRD V3.3 *** A0A2G2WN72_CAPBA)
TF	HsfA7	Solyc09g065660	59975274	59977539	+	Heat shock transcription factor (AHRD V3.3 *-* A0A1Y1I763_KLENI)
Hsp	SlHsp40-96	Solyc09g074610	62657653	62658883	+	Chaperone protein DnaJ (AHRD V3.3 *** A0A2G3CTT7_CAPCH)
Hsp	SlHsp70-18	Solyc09g075950	63794161	63795891	+	Heat shock protein 70 kDa (AHRD V3.3 *** A0A2K3P5L8_TRIPR)
TF	HsfA6a	Solyc09g082670	64486706	64488969	+	Heat shock transcription factor (AHRD V3.3 *-* A0A1Y1I763_KLENI)
Hsp	SlHsp60-16	Solyc09g091180	66595838	66601266	+	60 kDa chaperonin (AHRD V3.3 *** Q8H903_ORYSJ)
Hsp	SlHsp40-97	Solyc09g092260	67494268	67495900	+	Chaperone protein DnaJ (AHRD V3.3 *** A0A2G3AV72_CAPCH)
Pollen	SlGELP58	Solyc10g008710	2654259	2657715	-	GDSL esterase/lipase (AHRD V3.3 *** A0A2R6PY02_ACTCH)
Pollen	SlGELP59	Solyc10g008720	2672465	2674265	-	GDSL esterase/lipase (AHRD V3.3 *** A0A2G3D516_CAPCH)
Pollen	SlGELP60	Solyc10g008830	2768976	2773503	-	GDSL esterase/lipase (AHRD V3.3 *** A0A2G3BD38_CAPCH)
Pollen	SlGELP61	Solyc10g076740	58774018	58778245	-	GDSL esterase/lipase CPRD49 (AHRD V3.3 *-* A0A1U8E6E5_CAPAN)
Hsp	sHsp	Solyc10g076880	58950906	58951701	+	HSP20-like chaperone (AHRD V3.3 *-* A0A2U1PLJ7_ARTAN)
Hsp	SlHsp40-98	Solyc10g078560	59464887	59468858	-	Chaperone protein DnaJ (AHRD V3.3 *** A0A2G2WDY8_CAPBA)
Hsp	SlHsp40-99	Solyc10g079090	59825702	59829387	+	Chaperone protein dnaJ 6 (AHRD V3.3 *** A0A1U8EIY5_CAPAN)
TF	HsfB3b	Solyc10g079380	60043047	60044358	+	Heat stress transcription factor B-3 (AHRD V3.3 *-* A0A2G2VW77_CAPBA)
Hsp	SlHsp40-100	Solyc10g081220	61444531	61447498	+	Chaperone protein DnaJ (AHRD V3.3 *** A0A2G3BH88_CAPCH)
Pollen	SlGELP62	Solyc10g085170	63602491	63605038	+	GDSL esterase/lipase (AHRD V3.3 *** A0A2G2YM07_CAPAN)
Pollen	SlGELP63	Solyc10g085750	63979675	63984691	-	Polyadenylate-binding protein (AHRD V3.3 *** A0A2G3BFC7_CAPCH)
Hsp	SlHsp40-102	Solyc10g086040	64167887	64173774	-	Mitochondrial import inner membrane translocase subunit TIM14 (AHRD V3.3 *** A0A2G2YLL8_CAPAN)
TF	R2R3-MYB	Solyc10g086290	64316975	64318348	+	R2R3MYB transcription factor 114
Hsp	SlHsp70-19	Solyc10g086410	64386626	64390040	+	LEHSC270 hsc-2heat shock protein cognate 70
Hsp	MTI-sHSP	Solyc10g086680	64601133	64601837	-	18.2 kDa class I heat shock protein (AHRD V3.3 *** A0A2G2YKD7_CAPAN)
Hsp	SlHsp40-103	Solyc11g005400	323515	330319	-	DnaJ domain (AHRD V3.3 *** A0A200QBK9_9MAGN)
Pollen	SlGELP64	Solyc11g006250	1043984	1046863	+	GDSL-motif lipase/hydrolase family protein 2
Hsp	SlHsp40-104	Solyc11g006460	1187840	1191438	-	DnaJ protein (AHRD V3.3 *** Q43177_SOLTU)
Pollen	SlGELP65	Solyc11g007180	1647634	1649832	+	GDSL esterase/lipase (AHRD V3.3 *** A0A314ZTH8_PRUYE)
TF	Hsfl3	Solyc11g008410	2637734	2638015	-	heat stress transcription factor A-6b-like (AHRD V3.3 *-* XP_025884194.1)
Flower	FT-like	Solyc11g008640	2854837	2857237	-	Unknown protein
Flower	FT-like	Solyc11g008650	2866945	2867166	-	Unknown protein
Flower	J	Solyc11g010570	3671232	3676350	+	jointless
Pollen	SlGELP66	Solyc11g011110	4227500	4230670	-	GDSL esterase/lipase (AHRD V3.3 *** A0A1U8GTX9_CAPAN)
Fruit set	SlDELLA	Solyc11g011260	4335973	4337739	-	GAI
Pollen	SlCRK32	Solyc11g011870	4867603	4870198	-	Protein kinase, putative, expressed (AHRD V3.3 *** D8L9R5_WHEAT)
Pollen	SlCRK33	Solyc11g011880	4874029	4877289	-	cysteine-rich receptor-like protein kinase 2 (AHRD V3.3 *** A0A2I4FR69_9ROSI)
Pollen	SlGELP67	Solyc11g013870	7365048	7366647	+	GDSL esterase/lipase At4g16230-like (AHRD V3.3 *** A0A1U8GK73_CAPAN)
Hsp	SlHsp40-105	Solyc11g018670	8977429	8994359	-	DnaJ domain (AHRD V3.3 *** A0A200QKD3_9MAGN)
Hsp	SlHsp70-20	Solyc11g020040	10108935	10113191	+	heat shock protein 70
Hsp	ER-sHSPs	Solyc11g020330	10942778	10943350	+	leer-sHSP small heat shock protein
Pollen	SlGELP72	Solyc11g051060	17016464	17018628	-	GDSL esterase/lipase (AHRD V3.3 *** A0A2R6QF80_ACTCH)
Pollen	SlGELP73	Solyc11g051120	17214147	17215305	-	GDSL esterase/lipase 5-like (AHRD V3.3 *-* A0A1S3YQY5_TOBAC)
Pollen	SlGELP68	Solyc11g031960	23317998	23320511	-	GDSL esterase/lipase (AHRD V3.3 *** A0A2G3C1I3_CAPCH)
Pollen	SlGELP69	Solyc11g032050	23562951	23567096	+	GDSL esterase/lipase (AHRD V3.3 *** A0A2G3CP09_CAPCH)
Pollen	SlGELP70	Solyc11g032065	23678002	23678683	+	Retrovirus-related Pol polyprotein from transposon TNT 1-94 (AHRD V3.3 *-* A0A2I0VJ33_9ASPA)
Pollen	SlGELP71	Solyc11g043110	32319759	32321889	-	GDSL esterase/lipase (AHRD V3.3 *** A0A2G3CYS5_CAPCH)
TF	HsfB4b	Solyc11g064990	48348306	48350428	-	Heat shock transcription factor (AHRD V3.3 *** S8CNQ2_9LAMI)
Hsp	SlHsp40-106	Solyc11g065260	48667312	48686792	-	DnaJ domain-containing protein/TPR_1 domain-containing protein/TPR_11 domain-containing protein (AHRD V3.3 *** A0A1Q3BB58_CEPFO)
Hsp	SlHsp70-21	Solyc11g066060	49783684	49786646	+	70 kDa heat shock protein (AHRD V3.3 *** Q943K7_ORYSJ)
Hsp	SlHsp70-22	Solyc11g066100	49815611	49818161	-	Heat shock protein 70 (AHRD V3.3 *** S8C6K2_9LAMI)
Pollen	SlGELP74	Solyc11g066700	50490677	50494925	-	GDSL esterase/lipase (AHRD V3.3 *** A0A2G2VQ31_CAPBA)
Hsp	SlHsp60-17	Solyc11g069000	51628988	51635551	-	T-complex protein 1 subunit beta (AHRD V3.3 *** A0A2G2YHG6_CAPAN)
Hsp	SlHsp60-18	Solyc11g069790	52479818	52485151	-	60 kDa chaperonin (AHRD V3.3 *** B2IXD2_NOSP7)
Hsp	cytosolic/nuclear-sHSPs	Solyc11g071560	53051296	53052956	-	Protein RESTRICTED TEV MOVEMENT 2 (AHRD V3.3 *-* A0A1J3D687_NOCCA)
Hsp	SlHsp40-107	Solyc11g071830	53248609	53251884	-	DnaJ protein like (AHRD V3.3 *** A0A2I0X6P9_9ASPA)
Hsp	SlHsp40-108	Solyc11g071930	53313868	53324579	-	DnaJ domain-containing protein (AHRD V3.3 *** A0A2U1MZ42_ARTAN)
Pollen	SlGELP75	Solyc11g072040	53393093	53396059	-	GDSL esterase/lipase (AHRD V3.3 *** A0A2K3NP63_TRIPR)
Fruit set	SlGA20ox3	Solyc11g072310	53574618	53577017	+	gibberellin 20-oxidase-3
TF	HsfC1	Solyc12g007070	1518832	1520507	+	Heat shock transcription factor (AHRD V3.3 *-* A0A1Y1I763_KLENI)
Pollen	LePRK4	Solyc12g009190	2534541	2537021	-	pollen receptor-like kinase 3 (AHRD V3.3 *** A0A1S4C6B0_TOBAC)
Pollen	SlGELP76	Solyc12g010560	3576700	3578779	-	GDSL esterase/lipase (AHRD V3.3 *** A0A2G3CD35_CAPCH)
Hsp	SlHsp90-7	Solyc12g015880	5895570	5898641	-	Heat shock protein 90-1
Pollen	SlGELP77	Solyc12g017460	6761666	6762775	-	GDSL esterase/lipase At5g03980-like (AHRD V3.3 *** A0A1S3YRJ5_TOBAC)
Flower	J-2	Solyc12g038510	50050180	50062225	-	jointless-2
Hsp	SlHsp100-6	Solyc12g042060	56721498	56728789	+	ATP-dependent Clp protease ATP-binding subunit ClpC (AHRD V3.3 *** A0A327YAA3_9BACI)
Hsp	SlHsp70-23	Solyc12g042560	57530696	57531676	-	Heat shock 70 kDa protein (AHRD V3.3 *-* A0A1U8FVW2_CAPAN)
Hsp	MTI-sHSP	Solyc12g042830	57894262	57894501	-	Class I heat shock protein (AHRD V3.3 *-* A0A2U1P7Z6_ARTAN)
Hsp	SlHsp70-24	Solyc12g043110	58396036	58403008	-	LETSW12
Hsp	SlHsp70-25	Solyc12g043120	58411388	58417453	-	Heat shock protein 70 family (AHRD V3.3 *** A0A200PNX6_9MAGN)
Pollen	SlGELP78	Solyc12g049550	60861716	60868309	-	GDSL esterase/lipase 5-like (AHRD V3.3 *** A0A1U8ER27_CAPAN)
Hsp	CXII-sHSPs	Solyc12g056560	62101853	62102759	+	HSP20-like chaperones superfamily protein (AHRD V3.3 *-* Q9SRD6_ARATH)
Hsp	SlHsp40-109	Solyc12g056850	62535719	62540160	-	Chaperone protein DnaJ (AHRD V3.3 *** A0A1J3GRV8_NOCCA)
Pollen	SlCRK34	Solyc12g087910	62989561	62990283	-	Cysteine-rich receptor-like protein kinase 25 (AHRD V3.3 *** A0A2G3B3U0_CAPCH)
Pollen	SlCRK35	Solyc12g087920	62999630	63002976	-	Cysteine-rich receptor-like protein kinase (AHRD V3.3 *** A0A2K3PJ36_TRIPR)
Hsp	SlHsp40-110	Solyc12g088890	63652287	63656719	+	DnaJ protein like (AHRD V3.3 *** A0A2I0VSC0_9ASPA)
Pollen	SlGELP79	Solyc12g089350	64049776	64053437	+	GDSL esterase/lipase (AHRD V3.3 *** A0A2R6PZH9_ACTCH)
Hsp	SlHsp40-111	Solyc12g095800	64439271	64448604	-	Chaperone protein dnaJ 10 (AHRD V3.3 *** A0A2G2YA74_CAPAN)
Pollen	SlGELP80	Solyc12g096620	64973743	64974885	-	GDSL esterase
TF	HsfA5	Solyc12g098520	65529871	65533759	-	Heat stress transcription factor A-5 (AHRD V3.3 *** A0A2G3AV96_CAPCH)
Hsp	SlHsp70-1	Solyc01g060400	-	-	-	-
Hsp	SlHsp40-1	Solyc00g074210	-	-	-	-
Hsp	SlHsp40-4	Solyc01g057750	-	-	-	-
Hsp	SlHsp40-31	Solyc03g007650	-	-	-	-
Hsp	SlHsp40-75	Solyc07g053620	-	-	-	-
Hsp	SlHsp40-82	Solyc08g021890	-	-	-	-
Hsp	SlHsp40-83	Solyc08g021910	-	-	-	-
Hsp	SlHsp40-101	Solyc10g084300	-	-	-	-
Hsp	CVI-sHSP	Solyc00g053740	-	-	-	-
Hsp	SlsHsp	Solyc08g062450	-	-	-	-
Flower	FT-like	Solyc11g008660	-	-	-	-
Flower	SlLst	Solyc12g027610	-	-	-	-
Pollen	SlGELP5	Solyc01g098645	-	-	-	-
Pollen	SlGELP13	Solyc02g077120	-	-	-	-
